# Supplementary material for: Activation of Focal Adhesion Pathway by CIDEA as Key Regulatory Axis in Lipid Deposition in Goat Intramuscular Precursor Adipocytes
Source: Animals (Basel). 2025 Aug 13;15(16):2374. doi: 10.3390/ani15162374 (PMC12383094; doi:10.3390/ani15162374)
Supplement: Supplementary file 1 [file animals-15-02374-s001.zip]

Archive with 2 entries (2 files):
- animals-3735099-supplementary.pdf
- Original Western Blot Images.pdf
